# Supplementary material for: Treatment with PCSK9 Inhibitor Evolocumab Improves Vascular Oxidative Stress and Arterial Stiffness in Hypercholesterolemic Patients with High Cardiovascular Risk
Source: Antioxidants (Basel). 2023 Feb 25;12(3):578. doi: 10.3390/antiox12030578 (PMC10045769; doi:10.3390/antiox12030578)
Supplement: Supplementary file 1 [file antioxidants-12-00578-s001.zip]

Archive with 1 entries (1 files):
- antioxidants-2207663-supplementary.pdf
